# Supplementary material for: Curcumin improves atrial fibrillation susceptibility by regulating tsRNA expression in aging mouse atrium
Source: PeerJ. 2024 Jul 26;12:e17495. doi: 10.7717/peerj.17495 (PMC11285363; doi:10.7717/peerj.17495)
Supplement: Supplemental Information 2 [file peerj-12-17495-s002.xlsx]

## Sheet: Sheet1
QueryID	SubjectID	OverlapInfo	Energy_Miranda	Score_Miranda	StartSubject_Miranda	Endsubject_Miranda	Energy_RNAhybrid	P-Value_RNAhybrid	StartSubject_RNAhybrid	Endsubject_RNAhybrid	AccID	Symbol	KeggID	Description
mature-mt_tRNA-Glu-TTC_CCA_end	Fam58b	Miranda_RNAhybrid	-38.02	191	97	140	-37.9	0.017937	96	141	NM_197989.1	Fam58b	mmu:69109	Cyclin M
mature-mt_tRNA-Glu-TTC_CCA_end	Enox1	Miranda_RNAhybrid	-25.15	174	336	378	-41.1	0.006552	73	130	NM_172813.3	Enox1	mmu:239188	Ecto-NOX disulfide-thiol exchanger 1
mature-mt_tRNA-Glu-TTC_CCA_end	C1qtnf6	Miranda_RNAhybrid	-23.18	168	299	337	-40.3	0.04548	1084	1133	NM_028331.5	C1qtnf6	mmu:72709	Complement C1q tumor necrosis factor-related protein 6
mature-mt_tRNA-Glu-TTC_CCA_end	Upk3a	Miranda_RNAhybrid	-30.42	177	65	107	-34	0.02083	64	107	NM_023478.2	Upk3a	mmu:22270	Putative uncharacterized protein
mature-mt_tRNA-Glu-TTC_CCA_end	Ripk4	Miranda_RNAhybrid	-29.26	160	273	321	-39.2	0.04742	947	995	NM_023663.6	Ripk4	mmu:72388	Receptor-interacting serine/threonine-protein kinase 4
mature-mt_tRNA-Glu-TTC_CCA_end	Tpsg1	Miranda_RNAhybrid	-24.02	174	117	160	-33.1	0.03637	105	160	NM_012034.3	Tpsg1	mmu:26945	Tryptase gamma-1
mature-mt_tRNA-Glu-TTC_CCA_end	Got1	Miranda_RNAhybrid	-29.91	163	483	527	-37.4	0.044737	458	527	NM_010324.2	Got1	mmu:14718	Aspartate aminotransferase, cytoplasmic
mature-mt_tRNA-Glu-TTC_CCA_end	Prss40	Miranda_RNAhybrid	-32.01	180	354	392	-39.8	0.040096	338	393	NM_009356.2	Prss40	mmu:21756	Serine protease 40
mature-mt_tRNA-Glu-TTC_CCA_end	Olfr1225	Miranda_RNAhybrid	-31.32	176	1575	1617	-42.1	0.033422	1564	1618	NM_146891.2	Olfr1225	mmu:258893	Olfactory receptor
mature-mt_tRNA-Glu-TTC_CCA_end	Tmigd3	Miranda_RNAhybrid	-39.01	166	215	262	-40.8	0.00548	223	263
mature-mt_tRNA-Glu-TTC_CCA_end	Sec24b	Miranda_RNAhybrid	-36.79	168	223	268	-42.1	0.016919	221	269	NM_207209.2	Sec24b	mmu:99683	Protein Sec24b
mature-mt_tRNA-Glu-TTC_CCA_end	Rsbn1l	Miranda_RNAhybrid	-36.76	201	121	163	-39.9	0.038695	121	163	NM_001080977.1	Rsbn1l	mmu:242860	MCG120108, isoform CRA_a
mature-mt_tRNA-Glu-TTC_CCA_end	Vmn1r49	Miranda_RNAhybrid	-30.16	172	23	71	-34	0.027041	17	71	NM_011911.1	Vmn1r49	mmu:24112	Vomeronasal type-1 receptor 49
mature-mt_tRNA-Glu-TTC_CCA_end	Zfp788	Miranda_RNAhybrid	-21.06	171	647	687	-38.4	0.047993	429	473	NM_023363.2	Zfp788	mmu:67607	Protein Zfp788
mature-mt_tRNA-Glu-TTC_CCA_end	Apbb1	Miranda_RNAhybrid	-38	207	160	202	-39.7	0.00808	164	203	NM_009685.3	Apbb1	mmu:11785	Amyloid beta A4 precursor protein-binding family B member 1
mature-mt_tRNA-Glu-TTC_CCA_end	Ogfod1	Miranda_RNAhybrid	-29.34	172	1544	1586	-47.8	0.011637	2882	2923	NM_177767.4	Ogfod1	mmu:270086	Prolyl 3-hydroxylase OGFOD1
mature-mt_tRNA-Glu-TTC_CCA_end	Zc2hc1b	Miranda_RNAhybrid	-23.31	171	141	181	-36.9	0.046026	17	62	NM_029172.1	Zc2hc1b	mmu:75122	Fam164b protein
mature-mt_tRNA-Val-TAC_CCA_end	Rtn4	Miranda_RNAhybrid	-41	166	47	86	-42.9	0.009627	46	86	NM_194054.3	Rtn4	mmu:68585	Reticulon-4
mature-mt_tRNA-Val-TAC_CCA_end	Mrpl27	Miranda_RNAhybrid	-34.26	181	37	79	-36.5	0.018158	37	79	NM_053161.2	Mrpl27	mmu:94064	39S ribosomal protein L27, mitochondrial
mature-mt_tRNA-Val-TAC_CCA_end	Galk1	Miranda_RNAhybrid	-24.75	154	53	97	-33.4	0.034739	40	97	NM_016905.2	Galk1	mmu:14635	Galactokinase 1
mature-mt_tRNA-Val-TAC_CCA_end	Cbx8	Miranda_RNAhybrid	-27.82	172	42	77	-47	0.00934	2168	2227	NM_013926.1	Cbx8	mmu:30951	Putative uncharacterized protein
mature-mt_tRNA-Val-TAC_CCA_end	Ube2ql1	Miranda_RNAhybrid	-37.79	177	700	741	-40.2	0.037979	695	741	NM_001145162.1	Ube2ql1	mmu:76980	Ubiquitin-conjugating enzyme E2Q-like protein 1
mature-mt_tRNA-Val-TAC_CCA_end	Ndufs6	Miranda_RNAhybrid	-24.41	154	27	63	-37.5	0.025568	286	342	NM_010888.2	Ndufs6	mmu:407785	NADH dehydrogenase [ubiquinone] iron-sulfur protein 6, mitochondrial
mature-mt_tRNA-Val-TAC_CCA_end	Mettl3	Miranda_RNAhybrid	-36.59	191	422	461	-43.7	0.012293	401	461	NM_019721.2	Mettl3	mmu:56335	N6-adenosine-methyltransferase subunit METTL3
mature-mt_tRNA-Val-TAC_CCA_end	Gpt	Miranda_RNAhybrid	-27.98	162	119	160	-35.8	0.010356	86	131	NM_182805.2	Gpt	mmu:76282	Alanine aminotransferase 1
mature-mt_tRNA-Val-TAC_CCA_end	Mkl1	Miranda_RNAhybrid	-34.71	171	230	270	-40	0.031821	210	270	NM_153049.3	Mkl1	mmu:223701	MKL/myocardin-like protein 1
mature-mt_tRNA-Val-TAC_CCA_end	Krt80	Miranda_RNAhybrid	-31.39	171	109	149	-35.7	0.03517	105	149	NM_028770.2	Krt80	mmu:74127	Keratin, type II cytoskeletal 80
mature-mt_tRNA-Val-TAC_CCA_end	AU021092	Miranda_RNAhybrid	-27.63	159	41	79	-34.1	0.02098	4	80	NM_001033220.3	AU021092	mmu:239691	UPF0764 protein C16orf89 homolog
mature-mt_tRNA-Val-TAC_CCA_end	Ldhal6b	Miranda_RNAhybrid	-29.45	178	119	157	-33.8	0.029541	82	130	NM_175349.2	Ldhal6b	mmu:106557	L-lactate dehydrogenase
mature-mt_tRNA-Val-TAC_CCA_end	Ube2i	Miranda_RNAhybrid	-44.75	199	122	163	-46.5	0.008168	122	163	NM_011665.4	Ube2i	mmu:22196	SUMO-conjugating enzyme UBC9
mature-mt_tRNA-Val-TAC_CCA_end	Rhbdl1	Miranda_RNAhybrid	-34.33	159	185	217	-36.4	0.024024	184	217	NM_144816.1	Rhbdl1	mmu:214951	Putative uncharacterized protein
mature-mt_tRNA-Val-TAC_CCA_end	Mtch1	Miranda_RNAhybrid	-32.05	169	501	537	-38.1	0.033941	506	537	NM_019880.3	Mtch1	mmu:56462	Mitochondrial carrier homolog 1
mature-mt_tRNA-Val-TAC_CCA_end	Glp1r	Miranda_RNAhybrid	-30.98	171	5	45	-33.5	0.007349	11	45	NM_021332.2	Glp1r	mmu:14652	Glp1r protein
mature-mt_tRNA-Val-TAC_CCA_end	Ptk7	Miranda_RNAhybrid	-36.28	174	663	703	-38.6	0.044144	671	703	NM_175168.4	Ptk7	mmu:71461	Putative uncharacterized protein
mature-mt_tRNA-Val-TAC_CCA_end	Msh2	Miranda_RNAhybrid	-34.2	162	89	141	-34.9	0.02264	92	141	NM_008628.2	Msh2	mmu:17685	DNA mismatch repair protein Msh2
mature-mt_tRNA-Val-TAC_CCA_end	Cd6	Miranda_RNAhybrid	-33.94	168	195	226	-40.1	0.023747	182	226	NM_009852.3	Cd6	mmu:12511	T-cell differentiation antigen CD6
mature-mt_tRNA-Val-TAC_CCA_end	Entpd1	Miranda_RNAhybrid	-38.81	184	2225	2267	-43.7	0.030135	2221	2267	NM_009848.3	Entpd1	mmu:12495	Ectonucleoside triphosphate diphosphohydrolase 1
mature-mt_tRNA-Val-TAC_CCA_end	Tdrd5	Miranda_RNAhybrid	-34.7	160	1	35	-38.2	0.009388	1	35	NM_001277730.1	Tdrd5	mmu:214575	Tudor domain-containing protein 5
mature-mt_tRNA-Val-TAC_CCA_end	Sdhc	Miranda_RNAhybrid	-40.25	180	1322	1359	-43.3	0.035726	1321	1359	NM_025321.3	Sdhc	mmu:66052	Succinate dehydrogenase cytochrome b560 subunit, mitochondrial
mature-mt_tRNA-Val-TAC_CCA_end	Sohlh1	Miranda_RNAhybrid	-34.18	165	10	54	-34.3	0.019208	13	55	NM_001001714.1	Sohlh1	mmu:227631	Spermatogenesis- and oogenesis-specific basic helix-loop-helix-containing protein 1
mature-mt_tRNA-Val-TAC_CCA_end	Dnajc5b	Miranda_RNAhybrid	-29.1	171	20	58	-35.6	0.005554	3	58	NM_025489.3	Dnajc5b	mmu:66326	DnaJ homolog subfamily C member 5B
mature-mt_tRNA-Val-TAC_CCA_end	Slc35a1	Miranda_RNAhybrid	-37.01	179	581	628	-38.3	0.046389	583	628	NM_011895.3	Slc35a1	mmu:24060	CMP-sialic acid transporter
mature-mt_tRNA-Val-TAC_CCA_end	Gm1661	Miranda_RNAhybrid	-36.33	169	61	104	-36.3	0.010036	63	104	NM_001145637.1	Gm1661	mmu:381544	Protein Gm1661
mature-mt_tRNA-Val-TAC_CCA_end	Col9a2	Miranda_RNAhybrid	-36.48	184	11	50	-39.5	0.015474	11	50	NM_007741.2	Col9a2	mmu:12840	Collagen alpha-2(IX) chain
mature-mt_tRNA-Val-TAC_CCA_end	Rpa2	Miranda_RNAhybrid	-21.08	165	1	18	-40.8	0.020076	736	784	NM_011284.3	Rpa2	mmu:19891	Replication protein A 32 kDa subunit
mature-mt_tRNA-Val-TAC_CCA_end	Lrrc47	Miranda_RNAhybrid	-30.08	167	494	536	-43.1	0.021002	445	492	NM_201226.1	Lrrc47	mmu:72946	Leucine rich repeat containing 47
mature-mt_tRNA-Val-TAC_CCA_end	Abraxas1	Miranda_RNAhybrid	-43.4	159	903	951	-41.9	0.024961	903	952
mature-mt_tRNA-Val-TAC_CCA_end	Hspb8	Miranda_RNAhybrid	-34.81	171	205	247	-40.8	0.018872	181	247	NM_030704.2	Hspb8	mmu:80888	Heat shock protein beta-8
mature-mt_tRNA-Val-TAC_CCA_end	Arpc4	Miranda_RNAhybrid	-25.25	155	709	742	-43.1	0.02159	115	150	NM_026552.3	Arpc4	mmu:68089	Actin-related protein 2/3 complex subunit 4
mature-mt_tRNA-Val-TAC_CCA_end	Isoc2b	Miranda_RNAhybrid	-26.27	159	142	186	-35.6	0.031399	106	186	NM_026158.2	Isoc2b	mmu:67441	Isochorismatase domain-containing protein 2B, mitochondrial
mature-mt_tRNA-Val-TAC_CCA_end	St5	Miranda_RNAhybrid	-36.29	182	249	281	-39.5	0.024565	229	281	NM_029811.2	St5	mmu:76954	Putative uncharacterized protein
mature-mt_tRNA-Val-TAC_CCA_end	Fuom	Miranda_RNAhybrid	-36.79	175	740	775	-39.9	0.044637	730	776	NM_026928.3	Fuom	mmu:69064	RIKEN cDNA 1810014F10, isoform CRA_f
mature-mt_tRNA-Val-TAC_CCA_end	Rnh1	Miranda_RNAhybrid	-33.84	154	22	63	-32.6	0.034906	28	64	NM_145135.3	Rnh1	mmu:107702	Putative uncharacterized protein
mature-mt_tRNA-Val-TAC_CCA_end	Magea6	Miranda_RNAhybrid	-20.18	150	25	59	-29.6	0.036262	5	59	NM_020019.3	Magea6	mmu:17142	Magea6 protein
mature-mt_tRNA-Val-TAC_CCA_end	Magea1	Miranda_RNAhybrid	-25.93	161	37	80	-33.8	0.006808	27	80	NM_020015.2	Magea1	mmu:17137	Protein Magea1
mature-mt_tRNA-Val-TAC_CCA_end	Hspb2	Miranda_RNAhybrid	-22	165	136	175	-41	0.001697	113	175	NM_024441.3	Hspb2	mmu:69253	Heat shock protein beta-2
mature-mt_tRNA-Val-TAC_CCA_end	Smad3	Miranda_RNAhybrid	-28.59	162	584	623	-45.2	0.027807	568	623	NM_016769.4	Smad3	mmu:17127	Mothers against decapentaplegic homolog 3
mature-mt_tRNA-Val-TAC_CCA_end	Cyb561d2	Miranda_RNAhybrid	-38.54	174	165	197	-40.3	0.023871	168	197	NM_019720.4	Cyb561d2	mmu:56368	Cytochrome b561 domain-containing protein 2
mature-mt_tRNA-Val-TAC_CCA_end	Slc26a6	Miranda_RNAhybrid	-33	170	169	208	-34.7	0.035651	167	208	NM_134420.4	Slc26a6	mmu:171429	Solute carrier family 26 member 6
mature-mt_tRNA-Val-TAC_CCA_end	Susd5	Miranda_RNAhybrid	-38.81	171	1002	1044	-42	0.034635	1002	1045	NM_001101510.1	Susd5	mmu:382111	MCG14773
mature-mt_tRNA-Val-TAC_CCA_end	Ggt1	Miranda_RNAhybrid	-38.69	174	54	95	-41.4	0.000842	52	95	NM_008116.2	Ggt1	mmu:14598	Gamma-glutamyltranspeptidase 1
mature-mt_tRNA-Val-TAC_CCA_end	Ube2g2	Miranda_RNAhybrid	-35.94	164	704	743	-40.9	0.037149	690	743	NM_019803.3	Ube2g2	mmu:22213	Ubiquitin-conjugating enzyme E2 G2
mature-mt_tRNA-Val-TAC_CCA_end	Ilvbl	Miranda_RNAhybrid	-40.66	165	401	450	-38.8	0.042973	400	451	NM_173751.4	Ilvbl	mmu:216136	Acetolactate synthase-like protein
mature-tRNA-Asp-GTC_CCA_end	Sost	Miranda_RNAhybrid	-55.29	177	129	173	-51.3	0.006122	124	173	NM_024449.6	Sost	mmu:74499	Sclerostin
mature-tRNA-Asp-GTC_CCA_end	Tlk2	Miranda_RNAhybrid	-45.74	167	672	710	-47.8	0.039498	655	711	NM_011903.3	Tlk2	mmu:24086	Serine/threonine-protein kinase tousled-like 2
mature-tRNA-Asp-GTC_CCA_end	Ptpn21	Miranda_RNAhybrid	-39.15	154	67	106	-47	0.030825	986	1029	NM_011877.2	Ptpn21	mmu:24000	Protein-tyrosine-phosphatase
mature-tRNA-Asp-GTC_CCA_end	Akt1	Miranda_RNAhybrid	-49.86	155	604	641	-45.8	0.017597	560	642	NM_009652.3	Akt1	mmu:11651	Akt1 protein
mature-tRNA-Asp-GTC_CCA_end	A530084C06Rik	Miranda_RNAhybrid	-47.6	182	670	711	-49.3	0.024396	660	711	UPI00005ABEA3	A530084C06Rik		Protein A530084C06Rik
mature-tRNA-Asp-GTC_CCA_end	Gprin1	Miranda_RNAhybrid	-46.93	168	226	261	-44.5	0.030491	226	261	NM_012014.3	Gprin1	mmu:26913	G protein-regulated inducer of neurite outgrowth 1
mature-tRNA-Asp-GTC_CCA_end	Otp	Miranda_RNAhybrid	-46.37	171	332	367	-51.9	0.005711	315	367	NM_011021.3	Otp	mmu:18420	Homeobox protein orthopedia
mature-tRNA-Asp-GTC_CCA_end	Basp1	Miranda_RNAhybrid	-44.6	165	350	389	-45.5	0.02157	352	389	NM_027395.2	Basp1	mmu:70350	Brain acid soluble protein 1
mature-tRNA-Asp-GTC_CCA_end	Rarg	Miranda_RNAhybrid	-44.13	164	145	189	-45.6	0.024578	382	419	NM_011244.4	Rarg	mmu:19411	Retinoic acid receptor gamma
mature-tRNA-Asp-GTC_CCA_end	Olig1	Miranda_RNAhybrid	-47.45	168	7	50	-50.1	0.007789	4	50	NM_016968.4	Olig1	mmu:50914	Putative uncharacterized protein
mature-tRNA-Asp-GTC_CCA_end	Slc22a2	Miranda_RNAhybrid	-52.57	158	34	80	-39.1	0.045514	35	80	NM_013667.2	Slc22a2	mmu:20518	Solute carrier family 22 member 2
mature-tRNA-Asp-GTC_CCA_end	Capn11	Miranda_RNAhybrid	-43.8	177	235	278	-42.2	0.017044	219	279	NM_001013767.2	Capn11	mmu:268958	Calpain-11
mature-tRNA-Asp-GTC_CCA_end	Tcof1	Miranda_RNAhybrid	-39.33	150	298	336	-41.3	0.02995	292	337	NM_011552.3	Tcof1	mmu:21453	Treacle protein
mature-tRNA-Asp-GTC_CCA_end	Hmgxb3	Miranda_RNAhybrid	-40.35	171	305	346	-52.2	0.002278	334	373	NM_178277.1	Hmgxb3	mmu:106894	Protein Hmgxb3
mature-tRNA-Asp-GTC_CCA_end	Tfap2b	Miranda_RNAhybrid	-45.56	182	736	774	-50	0.035994	730	774	NM_009334.3	Tfap2b	mmu:21419	Transcription factor AP-2-beta
mature-tRNA-Asp-GTC_CCA_end	Ntng2	Miranda_RNAhybrid	-46.65	167	382	425	-45.2	0.017273	543	595	NM_133501.1	Ntng2	mmu:171171	Netrin G2
mature-tRNA-Asp-GTC_CCA_end	Gm9913	Miranda_RNAhybrid	-44.61	181	86	125	-43.7	0.049498	72	125	UPI00000EAF05	Gm9913		MCG147910
mature-tRNA-Asp-GTC_CCA_end	Sox12	Miranda_RNAhybrid	-56.82	187	65	105	-55.7	0.005232	62	105	NM_011438.2	Sox12	mmu:20667	Transcription factor SOX-12
mature-tRNA-Asp-GTC_CCA_end	a	Miranda_RNAhybrid	-45.59	167	23	67	-44.8	0.00266	17	67	NM_015770.3	a	mmu:50518	Agouti-signaling protein
mature-tRNA-Asp-GTC_CCA_end	Vstm2l	Miranda_RNAhybrid	-49.66	165	25	62	-47.6	0.005555	512	561	NM_198627.2	Vstm2l	mmu:277432	V-set and transmembrane domain-containing protein 2-like protein
mature-tRNA-Asp-GTC_CCA_end	Slc12a5	Miranda_RNAhybrid	-43.74	174	245	281	-55.5	0.003541	146	186	NM_020333.2	Slc12a5	mmu:57138	KCC2a-S25 variant 1
mature-tRNA-Asp-GTC_CCA_end	Fam76a	Miranda_RNAhybrid	-39.15	153	1093	1131	-46.6	0.038902	1075	1132	NM_145553.2	Fam76a	mmu:230789	Protein FAM76A
mature-tRNA-Asp-GTC_CCA_end	Fbxo2	Miranda_RNAhybrid	-46.4	175	217	258	-47.7	0.00199	205	258	NM_176848.1	Fbxo2	mmu:230904	Putative uncharacterized protein
mature-tRNA-Asp-GTC_CCA_end	Arf5	Miranda_RNAhybrid	-58.33	154	1	41	-46.8	0.004582	13	42	NM_007480.1	Arf5	mmu:11844	ADP-ribosylation factor 5
mature-tRNA-Asp-GTC_CCA_end	Pnmal2	Miranda_RNAhybrid	-47.74	178	308	346	-49.6	0.013798	282	347	NM_001099636.2	Pnmal2	mmu:434128	Protein Pnmal2
mature-tRNA-Asp-GTC_CCA_end	Phldb3	Miranda_RNAhybrid	-45.94	155	16	48	-38.6	0.044617	2	48	NM_001102613.1	Phldb3	mmu:232970	Protein Phldb3
mature-tRNA-Asp-GTC_CCA_end	Tmem145	Miranda_RNAhybrid	-47.55	174	68	110	-48.2	0.004053	50	110	NM_183311.2	Tmem145	mmu:330485	Transmembrane protein 145
mature-tRNA-Asp-GTC_CCA_end	2200002D01Rik	Miranda_RNAhybrid	-42.81	152	718	747	-43.2	0.048332	378	444	NM_028179.1	2200002D01Rik	mmu:72275	HAI-2 related small peptide
mature-tRNA-Asp-GTC_CCA_end	1700028J19Rik	Miranda_RNAhybrid	-53.3	172	443	486	-51	0.003133	443	486	NR_029436.1	1700028J19Rik	mmu:70004	MCG5707, isoform CRA_b
mature-tRNA-Asp-GTC_CCA_end	Rtl8a	Miranda_RNAhybrid	-44.79	168	107	142	-47.3	0.009527	93	142
mature-tRNA-Asp-GTC_CCA_end	Rtl8b	Miranda_RNAhybrid	-44.79	168	107	142	-47.3	0.009319	93	142
mature-tRNA-Asp-GTC_CCA_end	Kcne1l	Miranda_RNAhybrid	-42.97	168	8	48	-43	0.039772	1	48	NM_021487.1	Kcne1l	mmu:66240	Putative uncharacterized protein
mature-tRNA-Asp-GTC_CCA_end	Upf1	Miranda_RNAhybrid	-51.33	172	814	852	-54.8	0.001201	784	852	NM_030680.2	Upf1	mmu:19704	Regulator of nonsense transcripts 1
mature-tRNA-Asp-GTC_CCA_end	Gpt2	Miranda_RNAhybrid	-45.32	166	1054	1092	-48.1	0.024296	1029	1092	NM_173866.3	Gpt2	mmu:108682	Alanine aminotransferase 2
mature-tRNA-Asp-GTC_CCA_end	Bsx	Miranda_RNAhybrid	-65.37	201	191	235	-64.2	0.000279	191	243	NM_178245.3	Bsx	mmu:244813	Brain-specific homeobox protein homolog
mature-tRNA-Asp-GTC_CCA_end	Tecta	Miranda_RNAhybrid	-42.73	159	260	307	-45.2	0.012361	253	307	NM_009347.2	Tecta	mmu:21683	Tecta protein
mature-tRNA-Asp-GTC_CCA_end	Oaf	Miranda_RNAhybrid	-39.86	152	242	278	-51.3	0.005818	374	410	NM_178644.3	Oaf	mmu:102644	Out at first protein homolog
mature-tRNA-Asp-GTC_CCA_end	Gm10642	Miranda_RNAhybrid	-45.57	162	496	529	-52.7	0.002765	461	529	UPI00005AD311	Gm10642		Protein Gm10642
mature-tRNA-Asp-GTC_CCA_end	Ppp2r3d	Miranda_RNAhybrid	-43.24	168	229	265	-48.1	0.032241	208	265	NM_011154.2	Ppp2r3d	mmu:19054	Serine/threonine-protein phosphatase 2A regulatory subunit B'' subunit delta
